# Supplementary material for: Adoption of AI writing tools among academic researchers: A Theory of Reasoned Action approach
Source: PLoS One. 2025 Jan 9;20(1):e0313837. doi: 10.1371/journal.pone.0313837 (PMC11717249; doi:10.1371/journal.pone.0313837)
Supplement: S1 Data — (XLSX) [file pone.0313837.s001.xlsx]

## Sheet: Sheet1
Career_Stage	Academic_Discipline	University	Gender	RF	used	wp_sugg	grammar	research	chatgpt	summar	IU1	IU2	IU3	IU4	IU5	IU6	AU1	AU2	AU3	AU4	AU5	PSN1	PSN2	PSN3	PSN4	PSN5	PB1	PB2	PB3	PB4	PB5	PB6	PB7
1	2	1	2	5	2	1	1	0	1	0	1	4	5	3	3	4	4	4	4	4	4	4	4	4	4	4	3	3	1	3	1	3	4
1	3	16	1	3	2	0	1	0	1	0	3	2	2	2	2	2	2	3	2	2	2	2	2	2	2	2	4	4	4	2	3	2	2
1	3	12	3	3	3	1	1	0	1	0	4	5	4	4	4	3	2	2	2	4	3	3	2	1	1	2	1	2	1	5	1	2	4
1	3	2	1	2	3	1	0	0	1	0	4	5	5	4	4	4	4	3	4	4	4	5	4	5	3	5	3	2	3	5	3	3	3
1	6	2	1	1	5	0	0	0	1	0	3	4	4	1	2	4	3	3	3	3	3	4	3	3	3	3	3	4	4	3	3	2	3
3	2	2	2	2	2	1	1	1	1	1	4	5	3	4	4	4	4	4	4	4	4	4	4	4	4	3	4	4	4	3	3	3	3
1	5	4	1	4	4	1	1	1	1	1	4	2	4	4	3	4	3	4	4	4	4	5	4	4	4	4	4	4	4	4	4	4	4
1	6	19	1	4	5	0	0	0	1	0	4	4	4	4	4	3	4	4	4	4	3	3	3	3	4	4	3	3	3	3	3	3	2
1	6	4	1	4	5	1	0	0	0	0	2	1	1	2	2	4	3	2	2	1	2	3	4	2	4	4	3	3	4	1	5	5	2
3	3	6	2	2	2	1	1	0	1	0	5	5	5	5	5	3	5	5	5	5	4	4	4	2	4	4	2	2	4	2	2	2	3
1	3	1	2	4	3	0	1	0	0	0	3	4	2	1	3	1	2	1	1	1	1	2	2	2	3	3	3	3	2	3	2	3	3
1	6	5	1	3	1	1	1	1	1	1	4	4	3	3	3	2	3	4	4	2	3	4	4	3	3	3	4	4	4	4	2	5	5
1	6	6	2	4	3	0	1	0	0	0	5	4	4	3	4	2	5	5	4	4	4	4	4	4	4	4	4	2	2	3	2	3	2
1	3	1	2	4	2	0	1	1	1	0	5	5	5	4	3	5	4	4	4	3	4	5	4	4	4	4	3	4	2	3	4	4	2
1	6	4	1	5	5	1	1	1	1	1	4	4	3	3	2	2	3	3	3	3	3	3	5	4	3	4	2	3	3	5	3	3	3
1	6	1	1	4	4	1	1	0	1	0	5	5	4	3	4	2	3	4	4	3	3	4	4	4	2	3	4	4	2	5	4	3	5
1	6	2	1	4	4	0	1	0	1	1	4	4	4	3	2	3	3	4	3	3	2	3	4	4	4	4	3	3	4	4	4	4	4
2	3	8	1	2	4	1	1	1	1	0	5	4	4	4	3	4	3	3	4	4	4	4	4	5	4	4	3	3	4	5	4	2	2
1	6	7	1	4	4	0	1	0	0	0	2	2	2	2	2	1	2	2	2	2	1	2	2	2	2	2	3	2	1	5	1	1	1
2	1	8	1	2	1	0	0	0	0	0	3	2	3	3	3	3	3	3	3	3	2	2	2	4	3	4	3	2	2	2	3	3	3
1	1	18	1	2	1	1	1	0	1	1	1	5	4	3	4	4	4	4	3	3	2	4	4	5	2	4	4	4	5	3	4	2	1
1	5	8	1	3	2	1	1	1	1	1	5	5	5	4	3	3	4	4	4	3	2	4	5	5	4	4	4	3	4	3	3	4	4
1	6	8	1	5	5	0	0	0	0	0	2	3	4	3	2	2	2	2	3	3	3	2	2	2	3	2	3	2	2	3	4	3	3
2	5	3	1	2	2	0	0	0	1	0	5	5	5	5	5	3	4	4	4	5	4	2	4	4	2	4	1	4	4	4	3	5	5
2	5	19	1	3	4	1	1	1	1	1	4	4	4	4	4	2	4	4	4	4	4	4	4	3	4	4	3	4	4	3	4	3	4
1	6	9	1	4	3	0	1	0	1	0	3	4	3	3	3	2	3	2	2	3	3	3	3	3	3	3	2	2	3	4	2	4	3
1	5	3	1	3	3	1	1	1	1	1	5	5	5	5	5	3	3	5	5	5	5	5	5	5	4	4	5	4	2	5	5	3	4
1	6	2	1	5	5	0	1	1	0	0	4	4	5	4	4	3	5	4	4	4	4	4	4	5	4	4	4	4	3	2	4	4	5
1	3	8	1	3	2	0	0	0	1	0	5	5	4	5	4	4	3	5	4	5	5	5	5	4	4	4	2	4	5	1	4	4	4
1	3	8	1	2	3	1	0	1	0	0	1	2	1	1	1	3	4	4	1	1	4	1	1	1	4	4	2	2	2	2	2	2	2
2	3	14	1	1	2	0	1	0	0	0	4	3	3	3	3	3	4	3	3	3	3	3	3	3	3	3	3	3	3	3	3	3	3
2	5	10	1	3	3	1	1	0	1	0	4	4	4	2	2	2	4	4	4	4	4	4	4	2	2	4	4	4	4	4	4	2	4
1	5	19		3	4	0	0	0	1	0	5	5	5	4	4	4	4	4	4	4	4	4	4	4	4	4	4	4	4	4	4	1	4
1	5	11	1	3	2	0	1	0	0	0	4	4	4	4	4	3	4	4	4	4	3	3	4	4	4	3	3	3	3	2	2	2	4
1	5	8	1	2	2	1	0	0	0	0	4	4	3	3	3	3	3	3	2	3	4	3	4	5	4	4	3	3	4	3	3	4	3
1	1	7	1	4	5	1	1	0	1	1	4	4	4	2	2	2	3	3	3	3	3	3	2	3	3	3	4	4	4	2	4	3	4
1	5	20	1	4	4	1	1	0	0	1	4	4	5	3	3	2	4	3	4	3	4	5	4	3	4	4	4	4	4	3	4	2	4
3	4	8	1	1	5	1	0	0	1	0	3	4	4	3	3	2	3	4	4	4	3	5	4	3	3	3	4	4	3	3	4	4	5
1	3	7	1	3	3	0	0	0	1	0	3	3	3	3	3	2	3	3	3	3	3	3	3	3	2	3	3	2	3	3	3	3	3
1	5	7	1	2	1	0	0	0	0	1	3	4	4	4	4	2	4	4	4	4	4	4	4	4	4	4	2	4	4	5	3	4	2
2	4	12	2	4	3	0	0	0	0	0	3	4	4	4	5	3	4	4	4	4	4	4	4	4	5	5	2	1	4	4	4	3	5
1	5	3	1	3	2	0	1	0	0	1	4	4	2	2	3	3	4	2	2	2	2	2	2	2	3	3	3	3	5	2	4	3	4
1	3	1	1	2	3	0	0	0	1	0	4	4	4	3	4	2	3	2	3	3	4	3	4	2	2	3	4	2	3	3	4	4	4
2	3	1	1	3	1	0	0	0	1	0	5	5	3	4	4	2	3	4	2	4	2	3	3	2	2	4	2	4	1	3	3	5	3
1	5	2	1	3	4	0	1	0	0	0	2	4	3	3	3	3	4	3	3	4	3	3	4	3	3	3	3	3	3	3	3	3	3
1	5	7	1	3	3	0	0	0	0	0	5	5	5	4	4	5	5	5	5	3	4	4	4	4	3	5	3	4	3	1	3	2	5
1	3	9	2	1	1	1	1	0	0	0	5	4	5	4	4	5	4	5	5	5	3	1	4	4	4	4	4	4	2	2	2	2	2
1	5	20	1	2	5	0	0	0	0	0	4	2	4	1	2	1	1	2	1	4	4	4	2	2	3	4	4	4	4	4	3	4	4
1	4	21	2	1	1	1	1	0	1	0	4	5	2	1	1	3	4	4	4	4	1	2	2	1	2	3	2	4	1	1	4	4	5
1	3	1	2	2	2	0	1	0	0	0	4	4	3	3	2	2	4	4	3	4	3	3	4	3	3	3	3	4	4	3	3	1	3
2	2	22	1	3	2	0	0	0	1	0	2	2	3	3	3	3	3	3	4	3	2	3	3	1	2	3	3	3	2	3	2	4	4
1	4	12	1	2	5	0	0	1	0	0	5	5	2	2	4	3	5	4	2	3	3	5	4	3	5	5	4	1	4	3	3	3	2
1	5	6	1	2	4	0	0	0	1	0	5	5	5	4	4	4	3	4	4	4	4	4	4	4	4	4	4	4	4	3	4	1	4
1	6	8	1	3	4	1	1	0	0	0	1	5	4	3	2	3	5	3	3	4	3	4	4	4	4	3	4	4	5	3	5	1	3
1	1	8	1	4	5	1	1	1	1	1	4	4	4	3	4	3	4	4	4	4	4	3	4	4	4	3	4	4	3	5	4	2	3
1	6	13	1	4	4	0	0	0	0	0	1	1	4	3	3	1	1	3	2	2	1	1	4	4	3	1	1	2	1	2	1	1	3
1	5	7	1	2	3	0	0	1	0	0	4	4	3	3	1	3	2	1	3	1	5	5	4	2	1	1	2	3	5	4	2	5	2
1	5	8	1	3	1	0	0	0	1	0	4	4	4	3	3	3	4	4	4	4	3	4	3	4	4	4	4	4	4	5	3	3	3
1	5	8	1	3	2	1	1	1	1	1	5	4	4	4	5	4	4	4	4	4	4	4	4	4	4	4	3	3	3	3	3	3	3
1	6	13	1	4	4	0	0	0	1	0	5	5	5	5	5	2	4	4	4	4	5	4	5	5	3	3	4	4	3	4	4	3	3
1	5	3	1	3	5	1	1	1	1	0	4	1	4	3	4	3	4	4	4	4	2	4	4	3	4	3	4	4	4	3	3	3	4
1	1	14	1	3	4	0	1	0	1	0	2	2	4	2	3	3	4	4	3	3	2	2	2	3	2	2	4	4	4	2	3	5	2
1	3	15	1	2	2	1	1	0	0	1	4	4	4	3	3	3	3	4	4	4	4	2	3	4	4	3	3	4	3	3	2	1	2
1	1	3	1	3	4	0	0	0	1	0	3	5	4	3	4	4	4	4	1	4	4	4	4	1	4	3	4	4	4	4	5	3	4
1	3	1	2	2	2	0	0	0	0	0	4	4	4	4	3	3	4	4	4	4	2	3	3	3	4	4	3	4	3	4	3	3	4
1	3	16	1	2	1	1	0	0	1	0	2	3	3	2	1	2	3	4	4	3	3	3	3	3	3	3	2	4	3	5	3	1	3
2	3	8	1	3	3	1	1	1	0	0	4	5	4	4	4	3	4	4	4	4	4	4	4	4	4	4	3	4	2	2	3	5	5
3	3	17	1	3	3	1	0	0	0	0	4	5	4	3	4	3	4	4	2	2	2	5	3	5	1	3	5	5	3	3	1	2	4
1	3	16	2	3	3	1	0	0	0	0	3	4	3	3	2	1	4	2	2	2	2	3	3	2	3	3	3	2	2	1	4	5	5
1	3	4	1	1	1	0	0	1	1	1	4	4	4	4	4	4	4	4	4	4	4	3	3	3	3	3	4	3	4	2	4	3	4
1	5	21	1	4	4	1	1	1	1	1	3	3	3	2	2	2	3	3	3	3	3	3	3	3	2	2	3	3	3	3	3	4	3
1	6	1	1	4	4	1	1	1	1	1	4	4	4	4	3	4	4	4	4	4	4	4	4	4	4	4	4	4	4	3	4	3	4
1	1	21	1	2	2	1	0	0	0	0	3	3	4	3	3	3	3	3	3	3	3	3	3	3	3	3	3	3	3	3	3	3	3
1	3	6	2	2	2	1	1	0	1	0	5	4	4	3	3	2	4	4	4	4	3	4	4	4	2	4	4	4	4	5	4	5	4
1	3	3	1	3	2	1	1	1	1	0	4	5	4	4	4	3	4	4	4	4	4	4	5	4	4	4	4	4	3	4	2	4	4
2	3	2	1	3	3	1	1	0	1	0	1.06617	4.0529	5.05338	2.93933	3.09766	4.03034	3.93275	3.91388	3.95685	4.18384	4.06993	4.01904	4.08187	3.91067	3.97806	3.91158	2.88913	3.05494	0.922222	3.14778	0.924501	2.92905	3.79419
1	2	1	2	5	2	0	1	0	1	0	3.004	2.06268	1.81233	2.21811	2.04392	1.87628	1.97106	2.87551	1.94556	1.89134	2.02376	2.04586	2.06575	2.14907	1.91564	2.00199	4.06103	3.94884	3.95757	1.76508	3.10297	1.91688	1.90922
1	3	13	1	3	2	1	1	0	1	0	3.95463	5.11296	4.25404	4.05874	3.93616	3.05038	2.08773	2.03599	2.02146	4.09126	2.8583	2.95348	1.95144	1.05339	0.939051	1.99666	0.972193	1.95298	0.986574	4.95241	0.931633	2.00809	4.08056
3	1	12	1	3	2	1	0	0	1	0	4.19149	4.98075	5.0908	4.01655	4.00639	4.22682	3.97299	2.87505	3.85282	3.93166	4.13591	5.14369	4.10161	5.02878	3.05141	4.7531	2.92822	2.08855	3.17567	4.99633	2.93238	3.00615	2.87219
1	3	2	1	2	3	0	0	0	1	0	2.9515	4.05487	3.94902	1.08097	2.0351	3.80129	3.06232	3.00288	2.96678	3.00117	2.92144	3.89078	2.9379	3.02378	2.97565	2.99051	2.84111	4.07345	4.14018	3.0062	2.98024	1.75871	2.98945
1	6	2	1	1	5	1	1	1	1	1	4.02658	4.95781	3.02875	3.97467	3.93631	3.97569	4.22662	3.87942	4.12974	3.9026	3.85386	3.92394	3.99288	3.93395	4.036	3.07645	4.00293	4.02536	4.02997	2.89182	2.95602	2.97164	2.98932
3	2	2	2	2	2	1	1	1	1	1	4.06991	2.03571	4.00179	3.98808	2.89573	4.05539	3.01114	3.92936	4.00978	4.08648	3.95252	5.11744	3.83386	3.98738	4.09117	3.93131	4.1283	4.00182	3.83448	4.02941	4.13447	4.11035	4.07947
1	5	14	1	4	4	0	0	0	1	0	4.1847	3.80082	3.89213	3.97735	3.88669	2.99	4.03566	4.28385	4.02723	4.00404	2.97406	2.91939	3.04676	2.94987	4.14143	4.12877	2.98836	3.03437	2.84637	2.75978	3.01861	3.18915	1.97793
1	6	19	1	4	5	1	0	0	0	0	1.93923	1.03612	0.953381	1.78846	1.87154	3.96569	2.89686	1.95927	2.04283	0.899827	2.02481	3.0001	3.85143	1.96133	3.95127	4.13503	2.90456	3.03155	4.09526	0.852982	5.00283	5.12118	2.01964
1	6	4	1	4	5	1	1	0	1	0	5.0984	5.12171	5.11479	5.06827	5.17945	3.06257	4.98005	5.09102	5.0719	5.10937	4.00534	4.07334	4.17505	2.00153	4.08065	3.87216	1.8812	1.95077	3.77507	2.15034	1.98133	2.05073	2.92725
3	3	15	2	2	2	0	1	0	0	0	2.93782	3.90668	2.11095	1.0257	3.09741	1.13498	2.01764	1.1019	0.920356	1.00492	1.11943	2.15382	2.04518	1.93437	3.03681	3.06457	3.06285	2.94134	1.91134	3.0738	1.92459	3.21783	3.09601
1	3	1	2	4	3	1	1	1	1	1	4.1263	4.10017	3.18205	3.12112	3.11186	2.14359	2.96327	4.00636	4.0664	1.85867	3.0551	3.88597	4.0307	3.12573	3.04182	2.95819	4.05812	4.14712	4.0469	4.06208	1.83311	4.87672	5.15671
1	6	5	1	3	1	0	1	0	0	0	5.06431	3.84913	3.9745	2.87487	4.00054	1.98094	4.99422	5.04402	3.93391	3.80538	4.17883	4.05139	4.05975	4.01484	3.98923	3.78768	4.10994	2.0651	2.14606	2.99408	1.95284	3.1133	1.99027
1	6	6	2	4	3	0	1	1	1	0	4.77846	5.15361	4.99232	4.06511	3.25665	4.80167	4.04822	4.10149	3.92955	3.05532	4.06951	4.96166	3.84507	3.90757	3.99136	3.88606	3.03332	4.01026	1.9858	2.94154	4.19691	4.18611	1.92996
1	3	1	2	4	2	1	1	1	1	1	4.08969	4.04584	3.15849	2.8486	2.11559	2.03824	3.12423	2.96594	2.95224	3.09148	2.9037	3.05239	4.96396	3.92177	3.04677	4.00675	2.00492	2.93987	2.91764	4.99453	3.03406	3.00496	3.11855
1	6	4	1	5	5	1	1	0	1	0	5.07759	4.96096	4.04061	3.11812	3.99524	2.07521	2.928	3.78947	4.07869	3.07759	2.89386	3.89458	4.11114	4.05559	1.96721	2.927	3.90872	3.99226	1.89351	5.02357	3.93351	2.92656	5.05783
1	6	1	1	4	4	0	1	0	1	1	3.84642	3.996	3.94217	3.1131	1.8365	3.08894	2.89769	4.21065	3.14869	2.99611	2.18205	3.00881	3.975	4.1262	4.08878	3.93064	2.86279	2.93979	3.89149	4.17149	4.09995	4.02606	3.96163
1	6	2	1	4	4	1	1	1	1	0	5.03067	3.94391	3.98666	3.96589	2.88721	3.87016	2.83227	2.79506	3.8516	4.03738	4.022	4.13299	4.05783	5.07962	4.00173	3.95537	2.84564	2.87215	4.16291	4.9486	3.89417	1.91382	2.0584
2	3	20	1	2	4	0	1	0	0	0	1.98864	2.17781	1.85248	1.97823	1.98952	0.918069	2.15814	1.96405	1.85307	1.93662	0.845904	2.1493	2.08753	2.0533	1.87079	1.90775	3.04386	2.11776	1.00557	4.95524	1.01871	1.14088	0.963854
1	6	7	1	4	4	0	0	0	0	0	3.07034	1.95368	3.09096	3.04354	3.05073	3.12213	2.98455	2.91656	3.0292	3.06922	2.17991	2.17318	1.96703	3.99322	3.02222	3.94978	2.97736	1.93685	2.153	1.88273	3.17006	3.15449	2.98258
2	1	8	1	2	1	1	1	0	1	1	0.973854	5.15902	4.11777	3.13664	3.97559	3.99497	4.05238	3.96687	3.14866	3.05711	2.0368	4.06596	4.10328	5.15393	2.01554	3.96057	3.95232	4.01037	5.13794	2.92011	4.07054	1.87787	1.00581
1	1	18	1	2	1	1	1	1	1	1	4.99118	5.10643	4.99934	3.84692	3.00463	3.01064	4.03854	3.94174	3.90903	2.97947	2.01411	3.8787	5.10281	4.78555	4.04218	3.96361	4.02282	2.98208	4.10332	3.1175	2.96115	4.05358	3.83793
1	5	8	1	3	2	0	0	0	0	0	1.93393	2.97591	3.97147	2.95116	1.8684	1.89721	2.24468	1.9986	3.06418	2.953	2.9799	2.01416	1.88205	1.73501	2.83622	2.05697	2.81608	1.83693	2.17165	2.98042	4.08888	3.00389	2.94684
1	6	8	1	5	5	0	0	0	1	0	4.81354	5.0304	4.91338	4.98715	4.9308	3.15991	4.13997	4.01474	4.07797	4.97549	3.94572	2.2041	4.15429	3.97861	1.88053	4.09881	0.946718	3.96535	3.97829	3.9982	2.96521	4.8095	4.98379
2	5	18	1	2	2	1	1	1	1	1	3.81392	4.03547	3.91234	3.91882	3.89172	1.9679	4.09468	3.8921	4.10252	3.91972	3.97101	4.11351	4.19645	3.05951	4.05774	3.93442	3.09654	3.95791	4.09849	3.29973	3.92309	2.82625	4.08299
2	5	21	1	3	4	0	1	0	1	0	3.0055	4.11344	2.9852	3.03125	3.04166	2.05853	2.82449	2.10585	1.93458	3.02609	2.9086	3.10923	3.09814	2.88997	2.71687	3.07377	2.13819	1.90544	3.08588	3.97609	2.15118	3.92713	2.91428
1	6	9	1	4	3	1	1	1	1	1	4.86353	4.95653	5.08254	4.94384	4.90138	2.84991	2.99676	5.13441	4.98551	5.03962	5.00385	5.03032	5.00013	4.98603	3.87279	4.03768	5.01278	4.04724	1.91093	4.89907	4.92819	2.8093	4.06147
1	5	3	1	3	3	0	1	1	0	0	4.22625	3.92335	5.13837	3.99325	3.86334	2.96728	4.97211	3.9793	4.09532	4.12987	3.92198	4.03291	4.04907	5.00921	3.98252	3.97613	4.08874	3.96568	3.14132	1.96027	3.99844	4.07915	5.18212
1	6	2	1	5	5	0	0	0	1	0	4.95065	5.01731	3.99889	4.8531	3.99474	3.97753	2.90055	5.22356	3.99869	4.98906	4.93394	5.06369	4.8522	3.91423	4.03738	3.93622	1.92313	3.86971	5.09692	1.00092	3.92294	3.89617	4.08718
1	3	8	1	3	2	1	0	1	0	0	0.766467	1.81681	1.0002	0.936153	0.933891	2.94274	4.02074	3.99358	0.919964	0.984273	3.98021	0.93867	1.04942	0.932014	3.85727	3.89656	1.81976	2.05081	1.85176	1.91424	2.07825	2.07385	2.06038
1	3	8	1	2	3	0	1	0	0	0	3.89098	2.85246	3.05629	2.82452	2.93024	3.05204	4.05821	2.92185	2.95813	2.91546	2.94627	2.76048	3.01284	2.9097	2.92193	2.94371	3.0512	2.9495	2.85687	3.08367	3.08578	2.95884	2.9715
2	3	6	1	1	2	1	1	0	1	0	3.89063	3.98124	4.03629	1.84818	2.10325	2.06882	3.78558	3.9986	3.83785	4.12176	3.85394	4.07726	3.77102	1.93675	2.01079	3.95834	4.02358	4.09498	3.93483	4.09327	3.93537	1.98977	4.01438
2	5	10	1	3	3	0	0	0	1	0	4.89352	4.89518	5.01001	3.99211	3.88897	3.78264	3.91375	4.09065	4.06328	3.96026	3.93122	3.89282	3.93111	4.03577	3.9246	4.10853	4.14253	4.1335	3.72515	3.9545	3.93697	0.992389	4.00219
1	5	19	2	3	4	0	1	0	0	0	4.06647	3.87273	3.90025	3.99692	4.02227	3.07258	3.8965	4.1472	3.78947	4.07954	3.1525	2.90616	3.94738	4.07659	4.08909	2.92515	3.01763	2.95902	3.10656	1.97918	1.91395	1.89393	4.07087
1	5	11	1	3	2	1	0	0	0	0	4.15722	3.94994	2.9847	3.0817	3.14426	3.05672	3.00416	2.83387	2.03199	2.95055	4.13514	3.07655	4.03853	4.98928	4.06574	4.05522	2.98803	2.97007	4.20638	3.08281	3.04863	4.16988	2.9885
1	5	8	1	2	2	1	1	0	1	1	3.98539	3.97013	3.98994	2.0253	1.9056	2.06073	3.04851	3.05478	2.94232	2.88083	3.2003	3.05398	1.89653	2.97877	3.01132	3.00685	3.9413	4.06082	4.15707	2.08879	4.09544	3.05769	3.98517
1	1	7	1	4	5	1	1	0	0	1	3.91848	4.06977	4.86981	3.14414	3.04169	2.07089	3.93478	2.97539	4.10638	3.08251	4.02131	4.87327	3.88501	2.87193	3.93148	4.12042	3.95068	4.01336	4.07342	2.85743	4.2013	1.87072	3.86831
1	5	4	1	4	4	1	0	0	1	0	2.95719	3.86199	4.04176	2.94004	2.81162	1.98504	3.04302	3.89453	4.1784	3.96418	3.01726	5.14923	3.98414	3.04451	3.04543	3.01178	3.98094	4.08747	2.95434	3.07244	3.95333	4.05178	5.0629
3	4	8	1	1	5	0	0	0	1	0	2.94491	3.04291	2.9414	2.89562	2.79593	2.10843	2.71217	3.18724	2.99565	2.88331	3.01098	3.11355	3.02726	2.87318	2.05577	2.91605	2.9657	2.11987	3.0876	3.2199	3.20569	2.9973	3.18629
1	3	7	1	3	3	0	0	0	0	1	2.87899	3.94592	4.13146	3.92086	3.99594	2.04893	3.98356	4.04266	3.93261	4.09838	4.0379	4.00592	3.92589	4.08349	4.01478	3.96324	1.9095	3.94608	4.11947	5.08846	2.9092	4.14442	1.94842
1	5	7	1	2	1	0	0	0	0	0	2.90435	3.9491	4.02761	4.04953	4.97849	3.00023	4.17319	3.85735	4.26631	4.04749	3.99736	4.1358	4.14059	3.92603	4.88867	5.09003	2.1428	1.01607	4.01428	4.15563	3.99724	2.97985	4.9527
2	4	12	2	4	3	0	1	0	0	1	3.87609	4.18191	2.02775	2.21684	2.9989	2.9964	4.07536	1.94114	1.94516	1.98494	2.06899	1.88247	1.9763	1.92965	3.01338	3.11757	3.13594	2.87078	5.04019	2.05761	3.96053	2.89813	3.98009
1	5	3	1	3	2	0	0	0	1	0	3.85292	4.04601	4.02869	3.14056	3.94793	2.01272	2.97108	2.00241	3.12602	2.94428	3.99037	3.19384	4.05367	2.18085	1.90457	3.02727	3.84319	2.00127	3.12579	2.99077	3.97501	4.06008	3.97792
1	3	1	1	2	3	0	0	0	1	0	4.86821	4.92836	2.91659	4.14659	3.96236	2.11528	2.96344	3.94615	2.00386	3.81387	1.91894	2.97496	2.99841	2.00834	1.93358	3.91877	1.92609	3.99293	1.02891	3.02338	2.98622	4.80829	2.88293
2	3	1	1	3	1	0	1	0	0	0	2.07356	4.14503	2.88412	3.05877	2.98628	2.95702	4.02833	2.93463	2.81591	4.02946	3.18798	3.02822	4.05326	3.19321	3.07797	3.03275	3.05373	3.10074	2.91973	3.02027	2.95674	2.87343	3.18804
1	5	2	1	3	4	0	0	0	0	0	4.83523	5.06362	4.92275	4.01268	3.93255	4.87692	4.87456	4.78073	4.90623	3.01053	3.94411	3.94931	3.96638	3.87785	2.88874	4.98685	3.18104	4.10724	2.97658	0.715701	2.97972	2.00168	5.01822
1	5	7	1	3	3	1	1	0	0	0	5.02195	4.07345	4.96841	3.86838	4.01919	4.92589	3.97061	4.89714	4.97542	5.05354	3.06344	0.982147	3.91821	3.88956	4.22373	4.02876	3.92186	3.97702	2.15142	2.0426	2.01394	1.93344	1.94265
1	3	6	2	1	1	0	0	0	0	0	4.0903	1.98268	4.09707	0.9533	1.94718	1.03342	0.785273	2.02053	1.00311	4.13864	3.99174	4.19539	2.03701	2.04722	3.02401	3.93521	3.99253	3.99157	4.0068	4.11406	2.91213	4.03675	3.96355
1	5	20	1	2	5	1	1	0	1	0	4.00175	5.07135	1.92656	0.963746	1.07534	3.17966	3.94625	4.08533	3.8613	3.9645	0.993337	1.98902	2.02565	1.12621	1.78052	2.87615	1.92008	3.95927	0.862526	1.03353	4.22666	4.01829	4.91029
1	4	21	2	1	1	0	1	0	0	0	3.96237	3.8878	2.9692	3.02828	2.10229	1.98846	3.96951	4.1173	3.06274	3.98228	3.15894	2.93912	4.18132	2.96787	3.00375	3.008	3.04183	4.01256	3.85297	3.06971	2.94994	0.939318	2.86741
1	3	1	2	2	2	0	0	0	1	0	2.06643	2.23483	2.94179	3.01578	2.92358	3.00983	2.98027	3.03148	4.08889	2.91131	2.15049	3.16125	2.95853	1.10661	2.22844	2.97332	3.05566	3.06855	2.19335	2.94605	2.0583	4.19842	3.85605
2	2	22	1	3	2	0	0	1	0	0	4.94091	5.11786	1.92266	2.36232	3.87407	3.22143	4.88407	3.92964	2.0887	2.9688	2.82501	4.97951	3.9692	2.94913	5.07477	4.87501	3.99982	0.977539	4.04194	3.00843	3.11121	2.95101	1.78568
1	4	12	1	2	5	0	0	0	1	0	5.0399	5.07224	5.01015	3.96235	4.1552	4.13141	3.04693	3.94078	4.02286	3.84655	4.08245	3.90583	3.90481	4.14823	4.09918	4.13702	4.07935	3.90932	4.02183	3.00356	3.8481	0.990005	4.16069
1	5	11	1	2	4	1	1	0	0	0	0.952305	4.85537	3.82177	3.11327	1.91275	2.95941	5.02179	2.88973	2.98811	4.10728	3.07715	3.92306	4.03072	3.851	4.17779	2.97386	4.07217	4.08516	4.89861	3.10412	4.99198	1.2811	3.01138
1	6	8	1	3	4	1	1	1	1	1	3.92415	4.13103	3.87718	3.16472	3.928	2.95287	4.04005	3.98876	3.91393	3.80189	3.82528	2.908	3.95351	3.97292	4.09136	3.08913	4.01247	3.98079	3.01584	5.1413	3.67135	1.95766	2.88236
1	1	8	1	4	5	0	0	0	0	0	0.960852	1.0392	4.02335	2.94285	2.82918	0.912286	1.11281	3.03872	1.99766	2.08336	0.93077	0.997871	3.96313	4.02335	2.95438	0.967267	0.841901	1.95916	0.858164	1.81406	0.870009	1.07915	3.01624
1	6	13	1	4	4	0	0	1	0	0	4.01916	3.92549	2.83805	2.87643	1.14073	3.0112	1.98686	0.925194	3.1078	1.06553	5.15131	5.12799	4.10161	1.91951	0.993053	1.0009	2.01715	2.9981	4.9975	3.87346	2.13185	4.81074	1.86497
1	5	7	1	2	3	0	0	0	1	0	3.90009	3.96221	3.95182	3.13174	3.04495	3.01396	4.14455	3.93893	4.09867	4.04582	2.90542	4.04375	2.88106	3.91295	3.95789	4.11754	4.094	4.05468	3.84065	5.08084	2.93724	3.01707	2.8265
1	5	8	1	3	1	1	1	1	1	1	4.99773	4.0334	3.97244	3.91642	5.02201	4.12043	3.85529	3.93307	3.97003	3.95228	4.00908	4.17017	3.89616	3.89642	3.90353	4.00139	2.96553	2.99544	2.94909	3.04866	2.85953	2.9612	3.04244
1	5	8	1	3	2	0	0	0	1	0	4.94763	5.05043	5.02516	4.73421	5.01411	2.12008	3.98175	3.92424	4.19248	4.08326	5.09304	4.06996	4.97188	4.92853	2.96172	3.0869	3.8787	3.99477	2.94913	4.09483	3.73663	3.00257	2.84213
1	6	13	1	4	4	1	1	1	1	0	4.01849	1.20901	3.90645	2.99305	4.08019	2.90227	4.05898	4.0237	3.91198	4.04567	1.99884	4.13579	4.0288	2.88465	4.0322	2.96227	3.96579	3.92126	3.9089	2.98192	3.10611	2.98793	3.97491
1	5	3	1	3	5	0	1	0	1	0	2.15155	2.05443	3.88646	1.95698	2.99119	3.03208	3.91281	4.01916	3.0192	3.02763	2.04567	1.98513	2.20705	3.0585	1.97215	1.92462	3.99075	3.95084	4.07525	2.03089	3.00314	5.18461	1.8618
1	1	14	1	3	4	1	1	0	0	1	3.98696	3.9232	3.89989	2.92774	2.95316	3.03106	3.01454	3.9104	4.19759	4.04465	4.17094	1.98384	2.95209	3.95376	4.04874	3.05025	2.85601	4.14336	3.15876	3.15512	2.13443	1.1715	1.8283
1	3	15	1	2	2	0	0	0	1	0	2.90122	4.99166	4.04208	3.13324	4.00076	3.85074	3.93315	3.88387	0.876673	3.95665	4.05778	3.91222	4.20789	1.25877	4.11211	2.9668	4.12668	3.98555	4.08719	3.87058	4.90274	2.9394	4.03205
1	1	3	1	3	4	0	0	0	0	0	3.82834	4.01869	3.93873	3.8395	2.94499	2.96104	3.97777	4.01805	3.97392	4.07294	2.01756	3.05488	2.96166	2.9808	3.99313	4.02694	3.02583	4.11818	2.8474	4.00138	3.07715	3.01571	4.04026
1	3	1	2	2	2	1	0	0	1	0	2.0044	2.98795	3.12507	1.84416	1.21082	1.9821	2.8796	4.01724	3.80043	2.88906	2.89286	3.05301	3.12799	2.71019	3.12119	2.97436	2.05053	3.75926	2.99674	5.15602	2.94569	0.937022	2.81135
1	3	16	1	2	1	1	1	1	0	0	4.02976	5.08327	4.15532	3.96095	4.03685	2.92485	3.98604	3.86862	4.09324	4.11641	3.96782	4.00008	3.81581	4.02704	4.0401	4.07983	3.03197	4.00294	1.99296	1.77407	3.05031	4.9237	4.78663
2	3	3	1	3	3	1	0	0	0	0	3.95825	4.84253	4.06303	2.86169	4.14334	3.06456	4.14085	4.01185	1.97095	2.14148	1.88755	4.98672	3.04295	5.03921	1.11715	2.99289	4.96872	4.95653	3.06456	3.11119	0.98442	2.0076	4.0225
3	3	17	1	3	3	1	0	0	0	0	3.08899	3.95301	3.07305	3.04988	2.07419	1.06094	4.06184	1.99705	2.01687	2.05933	1.9718	3.07861	2.95739	2.11669	3.13769	2.98564	3.046	1.93527	2.07941	0.945105	3.97352	5.22213	4.98229
1	3	16	2	3	3	0	0	1	1	1	3.93981	3.84081	3.96601	3.94222	3.92671	3.90358	4.19307	3.87349	3.77873	4.14802	4.10077	3.06194	3.04728	2.85861	3.0393	2.88224	4.07817	3.22682	3.86225	2.00285	3.97261	2.97618	3.96747
1	1	16	1	1	1	1	1	1	1	1	2.9643	3.0018	2.98901	1.96297	1.98621	1.94796	3.02491	2.99791	2.86005	2.92508	2.93509	3.1225	3.2054	3.15207	2.02311	2.01532	3.16399	2.93178	3.09471	2.93498	3.04882	4.02544	2.92329
1	5	8	1	4	4	1	1	1	1	1	3.9426	4.00485	3.9907	4.0931	3.00367	4.0213	3.91301	4.04407	4.03773	4.06518	3.93311	3.85893	3.9874	4.11692	3.95985	3.89749	3.86633	3.99358	3.98252	2.96931	4.2294	2.96091	4.08586
1	6	1	1	4	4	1	0	0	0	0	3.04854	2.85761	3.99959	2.93747	3.09404	2.97754	3.07284	3.09746	2.90297	3.05938	3.12515	2.90243	3.00284	3.06576	3.04683	3.06331	3.03625	3.03944	2.84019	2.93497	3.07588	2.94505	3.03588
1	1	21	1	2	2	0	0	0	1	0	5.13704	3.99094	3.85575	3.06342	2.90838	2.06386	3.9621	3.95338	4.11634	4.05794	3.01416	4.05693	4.0461	3.99906	1.88593	3.94922	4.0582	4.01114	3.92038	5.23852	4.01747	5.01348	4.00256
1	3	11	2	2	2	1	1	1	1	0	4.08114	4.91704	4.10107	3.82667	3.9228	2.98895	4.00544	4.0372	4.10755	3.96646	4.10969	3.93437	4.97134	3.91552	4.15116	3.98758	4.0194	3.97504	2.94698	4.10007	1.97683	3.88737	3.83203
